# Supplementary material for: A Feasibility Study with Image-Based Rendered Virtual Reality in Patients with Mild Cognitive Impairment and Dementia
Source: PLoS One. 2016 Mar 18;11(3):e0151487. doi: 10.1371/journal.pone.0151487 (PMC4798753; doi:10.1371/journal.pone.0151487)
Supplement: S1 Dataset — (XLSX) [file pone.0151487.s001.xlsx]

## Sheet: Sheet1
PP_code	Age	Gender	Diagnosis	Education	MMSE	AI	DCA	CDR-SOB	VR_N targets	VR_errors	Paper_N targets	Paper errors	VR_additional time	Paper_additional time	VR_interest	VR_satisfaction	VR_discomfort	VR_anxiety	VR_security	VR_fatigue	Paper_interest	Paper_satisfaction	Paper_discomfort	Paper_anxiety	Paper_security	Paper_fatigue	1	2	3	4	5	6	7	8	9	10	11	12	13	14	Preference
p02	89	M	MCI	Primary	27	0	No	1.5	25	0	44	0			1.5	9.5	9.5	9.5	9.4	0.5	6.4	9.5	10	9.6	9.8	0.2	0	3	0	3	3	1	0	0	0	0	0	1	0	0	VR
p03	69	M	AD	Higher	24	4	Yes	6	15	0	40	1	00:12:32		9	10	10	10	10	0	8.2	10	10	10	10	0	6	6	6	6	4	6	6	5	6	6	0	4	6	5	VR
p04	82	M	MCI	Higher	26	0	No	0.5	10	0	47	3			5.5	3	9.8	10	9.8	1.5	1	1	9.7	10	9.7	0.7	1	3	1	1	2	2	1	1	2	1	2	1	1	1	Paper
p05	82	F	MCI	Higher	28	0	No	0.5	25	3	35	0	00:03:00		6.9	7.4	2.7	9.5	9.9	0.3	9.3	9.1	9.7	0	10	1.6	6	3	6	6	6	6		6	0						VR
p06	79	F	MCI	Primary	24	0	No	1	18	1	30	2			9.5	9.2	9.2	9	9	0.5	9.4	9	9.5	9	9.3	2	6	2	1	1	0	1	2	1	1	1	1	1	0	1	VR
p07	76	F	Mixed	Primary	18	0	No	6.5	17	9	23	1			9.1	9.1	8.5	7.8	8.5	0.5	7.8	5	8.8	0	8.9	0	0	6	4	5	1	6	0	0	6	3	6	0	4	5	VR
p08	71	M	PPA	Higher	20	3	No	1.5	20	1	20	0	00:00:30		10	10	10	10	10	0	10	10	10	10	10	0	6	6	6	6	6	6	6	6	6	0	6	0	6	6	VR
p09	87	F	Mixed	Secondary -1 cycle	21	2	No	4.5	8	2	24	2	00:05:00		8.3	8.4	9	5.1	9.1	2	9	9.3	9.6	9.3	9.4	1.1															VR
p10	80	M	MCI	No education	24	0	No	0.5	35	0	35	0	00:01:30		10	10	10	10	10	0	10	10	10	10	10	0															VR
p11	81	M	MCI	Secondary -2 cycle	26	0	No	1	19	2	20	0	00:03:00		8.4	8.3	7.8	4.6	6.8	0	8.1	6.8	7.5	2.7	7.6	0.5															VR
p12	76	M	AD	Higher	22	5	Yes	9	9	2	17	1			9	8.9	9.2	8.7	8.7	0.3	6.5	8	9.6	9.5	9.5	0.5															VR
p14	76	M	MCI	Secondary -1 cycle	28	0	No	0.5	19	1	26	1			10	9.8	9.9	9.5	9.6	0.3	9.7	9.7	9.8	9.8	9.8	0.3															VR
p15	65	M	MCI	Secondary -2 cycle	22	8	Yes	6	23	3	30	1			7.2	8.1	8	9.9	7.1	0	6.7	5.8	7.3	9.9	10	0															VR
p16	67	F	MCI	Primary	24	0	No	2	11	1	10	0			4.9	5	1.5	0.2	9.8	0.1	5.1	5.1	2.6	0.1	9.9	0															Paper
p17	76	F	AD	Secondary -1 cycle	18	3	Yes	8	10	1	10	1			5	5	10	3	8	3	2	0	10	10	10	0															VR
p18	66	F	MCI	Primary	26	2	Yes	1	19	3	36	2			10	10	7.8	2.4	10	0	10	10	8.3	10	10	0															Paper
p19	90	M	Mixed	Primary	17	7	Yes	11	16	6	26	3			5	7.1	5.7	10	9.3	0.2	4.2	5.5	6.7	9.8	9.7	0.1															Same
p20	77	M	Mixed	Primary	23	7	Yes	7	28	0	36	0			9.8	9.9	10	8	9.8	0.1	9.8	9.7	9.9	9.8	9.4	0.3															VR
p21	66	F	MCI	Primary	20	0	No	4.5	35	0	47	0			5.2	5.2	9.2	9.9	9.8	4	4.9	4.7	9.7	10	9.9	0															Paper
p22	73	F	MCI	Primary	27	0	No	0.5	22	1	35	0			7.8	7.9	5.1	10	10	0	10	10	10	10	10	0															Paper
p23	80	M	MCI	Secondary -1 cycle	26	0	No	3.5	23	4	24	1			9.8	9.4	9.8	9.9	9.9	0.7	9	8.6	9	9.9	10	0															VR
p24	70	M	MCI	Primary	28	0	No	0.5	32	1	40	1			10	10	10	10	10	0	10	10	10	10	10	0															VR
p25	67	F	AD	Higher	21	5	Yes	7	8	3	19	0		00:04:00	3.9	8.2	6	10	9	3.2	3.2	4.9	9.7	9.2	10	0.9															Paper
p26	80	M	Mixed	Secondary -1 cycle	22	6	Yes		9	0	22	2		00:04:00	10	10	10	10	10	0	10	10	10	10	10	0															VR
p27	83	F	AD	Secondary -1 cycle	22	1	No		10	2	25	2			0	5	10	10	10	0	5	10	10	10	10	0															Paper
p28	73	F	AD	Secondary -1 cycle	20	4	Yes	4	21	2	35	2	00:07:00		9.2	9.5	9.5	9.5	9.4	0.4	6.8	8.7	8.2	9.1	9.3	0.3															VR
p29	65	M	Mixed	Primary	27	5	Yes		25	0	15	1			9.3	9.3	9.2	0.8	1.7	2	9.1	9	0.8	1.1	1.8	1.8															VR
p30	72	F	AD	Higher	20	4	Yes	3	24	2	24	4			8.5	8	10	7.6	8.4	2.3	7.6	8.1	9.6	9	10	1															Paper
p31	75	F	MCI	Secondary -1 cycle	28	0	No	1	14	3	40	2			9.1	10	10	10	10	0.1	9.3	9.9	9.8	10	10	0															Paper
p32	75	F	MCI	Higher	20	1	No	1.5	10	2	14	4			7	8	5	6	10	0	8	3	3	4	10	0															VR
p33	67	M	PPA	Secondary -1 cycle	27	5	Yes	1.5	22	0	25	1			9.6	9.2	9.4	9.3	9.2	9.2	9.2	9.2	9.3	9.3	9	9.1															VR
p34	72	F	MCI	Secondary -2 cycle	24	2	No	1	37	1	25	2			10	10	10	10	10	0	10	10	10	5	10	0															VR
p35	71	M	AD	Higher	20	4	Yes	3.5	50	4	35	1			8.2	8.3	10	10	10	0	7.8	7.9	9.9	10	10	0.1															Paper
p36	86	M	AD	Primary	18	3	Yes	7.5	15	2	26	1			6.4	7.7	10	10	10	0	5.8	7.4	10	10	10	0															Paper
p37	85	F	OBS	Primary	16	1	No	3	20	3	28	2			9	9	9	4	10	0	8.5	8	9	5	10	0															VR
p38	79	M	AD	Secondary -2 cycle	16	6	Yes	11	13	2	20	0		00:03:20	8	8.5	5	10	10	0	8	8	8	0	10	0															Paper
p39	74	M	MCI	Secondary -1 cycle	20	3	No	3.5	20	2	21	1	00:04:40		5	7.5	10	0	10	0	5	5	5	0	10	0															VR
p40	66	M	Mixed	Higher	24	6	Yes	1	30	1	27	2			10	10	10	10	10	0	10	10	10	10	10	0															Paper
p41	77	M	MCI	Higher	23	0	No		19	2	22	4			7	8	2	10	10	0	5	7	10	10	10	0															Same
p42	73	M	MCI	Higher	28	1	No	2	25	2	25	0			5.9	9.6	9.8	10	10	0	5.9	9.4	9.4	9.5	9.5	0															VR
p43	74	M	Mixed	Secondary -2 cycle	20	6	Yes	5	33	1	23	0			10	10	10	10	10	0	9.8	10	9.5	10	10	9.8															VR
p44	74	F	AD	Higher	16	3	No	7	10	4	10	3			10	10	10	6.7	10	6.2	10	10	10	7.5	10	1.9															VR
p45	73	F	MCI	Higher	27	1	No	0.5	19	1	30	0			8.1	8.4	9	9.6	9.5	1.5	8	8.3	6.8	9.4	9.5	1.5															VR
p46	81	F	Mixed	Primary	20	6	Yes	4.5	14	2	19	1			10	10	10	10	8	3.7	10	10	10	10	10	0															Paper
p47	80	M	Mixed	Primary	17	6	Yes	7.5	6	1	9	3			10	10	10	10	10	0	8	9	10	10	10	0															VR
p48	72	M	MCI	unknown	26	0	No	2.5	19	6	23	0			9	9	9	10	10	0	9	9	8	8	10	2															VR
p49	62	F	MCI	Higher	28	0	No	0	43	5	50	1			8.4	9.3	9.3	6.6	8.1	8.4	9.5	9.6	9.7	8.2	9.3	2.2															VR
p50	79	M	MCI	Higher	26	0	No	0	30	0	50	1			9.7	9.5	9.5	9.7	9.5	0.3	7.8	9.4	9.5	9.4	9.1	0.6															VR
p51	66	M	AD	Higher	21	4	Yes	3.5	40	0	45	1			8.4	8.5	10	10	10	0	7.2	7.2	10	10	10	0															VR
p52	72	M	AD	Secondary -2 cycle	17	0	No	3	14	0	24	6			10	10	0	3	10	0	10	10	10	10	10	0															Same
p53	84	M	MCI	Secondary -1 cycle	27	2	No	1	11	1	26	1	00:02:20		10	10	10	2	10	0	10	9	10	10	10	0															VR
p54	79	F	MCI	Primary	27	0	No	0.5	40	0	35	4			10	10	10	10	10	0	10	9	10	10	10	0															VR
p55	85	M	AD	Secondary -2 cycle	24	2	No	4	10	7	29	4			5	5	10	10	10	0	5	10	10	10	10	0															VR
p56	78	F	AD	Higher	16	8	Yes	7	10	0	37	2			8	10	4	10	10	0	7	7	10	10	10	0															Paper
p58	88	F	Vascular	Primary	19	0	No	1.5	9	0	25	2			8	10	10	10	10	0	10	10	10	10	10	0															VR
p59	84	F	MCI	Primary	24	4	Yes		10	1	25	2			5.5	6	10	10	10	0	6	6	10	10	10	0															VR
p60	65	M	MCI	Primary	28	0	No		45	1	60	2			9.7	10	10	10	10	0.2	9.5	9.7	10	10	10	0.3															VR
PP_code: participant code
Age: years
Gender: M= Male; F= Female
Diagnosis: AD= Alzheimer's disease; MCI = Mild Cognitive Impairment; Mixed = mixed dementia; Vascular = vascular dementia; PPA = primary progressive aphasia; OBS = organic brain syndrome
Education: level of education following the French education system
MMSE: Mini Mental State Examination
AI: Apathy Inventory
DCA: Diagnostic Criteria for Apathy
CDR-SOB: Clinical Dementia Rating, Sum of Boxes
VR_N targets: number of targets found in 5 minutes in the VR condition
VR_errors: number of errors in the target selection in the VR condition
Paper_N targets: number of targets found in 5 minutes in the Paper condition
Paper_errors: number of errors in the target selection in the Paper condition
VR_additional time: additional time played at the VR condition at the end of the study
Paper_additional time: additional time played at the Paper condition at the end of the study
VR_interest: self-reported interest in the VR condition (10 cm analog scale)
VR_satisfaction: self-reported satisfaction for the VR condition (10 cm analog scale)
VR_discomfort: self-reported discomfort in the VR condition (10 cm analog scale)
VR_anxiety: self-reported anxiety in the VR condition (10 cm analog scale)
VR_security: self-reported security in the VR condition (10 cm analog scale)
VR_fatigue: self-reported fatigue in the VR condition (10 cm analog scale)
Paper_interest: self-reported interest in the Paper condition (10 cm analog scale)
Paper_satisfaction: self-reported satisfaction for the Paper condition (10 cm analog scale)
Paper_discomfort: self-reported discomfort in the Paper condition (10 cm analog scale)
Paper_anxiety: self-reported anxiety in the Paper condition (10 cm analog scale)
Paper_security: self-reported security in the Paper condition (10 cm analog scale)
Paper_fatigue: self-reported fatigue in the Paper condition (10 cm analog scale)
Preference: preference reported at the end of the study; VR = VR condition preferred; Paper = paper condition preferred; Same = no preference

## Sheet: Sheet2
code
testing_date
date_birth
age
gender
Diagnosis
laterality
education
accompagnant
mode_vie
profession
MMSE
IA
apathie
CDR
randomisation
RV_targets
RV_errors
RV_time
SCC_targets
SCC_errors
SCC_time
RV_additional_time
SCCadditional_time
RV_interest
RV_satisfaction
RV_inconfort
RV_familiarity
RV_emotion
RV_anxiety
RV_motivation
RV_security
RV_fatigue
SCC_interest
SCC_satisfaction
SCC_inconfort
SCC_familiarity
SCC_emotion
SCC_anxiety
SCC_motivation
SCC_security
SCC_fatigue
1
2
3
4
5
6
7
8
9
10
11
12
13
14
